# Supplementary material for: Increased MMP activity in curved geometries disrupts the endothelial cell glycocalyx creating a proinflammatory environment
Source: PLoS One. 2018 Aug 23;13(8):e0202526. doi: 10.1371/journal.pone.0202526 (PMC6107195; doi:10.1371/journal.pone.0202526)
Supplement: S1 Table — Raw data from morphology experiments to determine shape index in model regions. (TXT) [file pone.0202526.s001.txt]

	Inner Wall	Inner Wall	Inner Wall	Outer Wall	Outer Wall	Outer Wall
Inlet	0.402000	0.253000	0.302000	0.416000	0.3140	0.341000
Developing Flow	0.4806667	0.4476667	0.5006667	0.3926667	0.3390	0.3733333
Dean's Flow	0.571000	0.426000	0.526000	0.387000	0.3095	0.322500
