# Supplementary material for: Increased MMP activity in curved geometries disrupts the endothelial cell glycocalyx creating a proinflammatory environment
Source: PLoS One. 2018 Aug 23;13(8):e0202526. doi: 10.1371/journal.pone.0202526 (PMC6107195; doi:10.1371/journal.pone.0202526)
Supplement: S2 Table — Raw data from flow experiments to determine angle of orientation in model regions. (TXT) [file pone.0202526.s002.txt]

	Static	Static	Static	Flow Conditioned- Inner Wall	Flow Conditioned- Inner Wall	Flow Conditioned- Inner Wall	Flow Conditioned- Outer Wall	Flow Conditioned- Outer Wall	Flow Conditioned- Outer Wall										Static	Static	Static
Inlet	19.700000	37.7	34.30	4.800000	6.200000	0.000000	6.000000	16.300000	15.600000
Developing Flow	24.133330	35.9	23.10	43.300000	45.300000	42.500000	54.800000	51.166670	41.533330
Dean's Flow	45.550000	36.7	35.55	33.500000	31.300000	47.600000	51.750000	41.350000	45.100000
