# Supplementary material for: Increased MMP activity in curved geometries disrupts the endothelial cell glycocalyx creating a proinflammatory environment
Source: PLoS One. 2018 Aug 23;13(8):e0202526. doi: 10.1371/journal.pone.0202526 (PMC6107195; doi:10.1371/journal.pone.0202526)
Supplement: S3 Table — Raw data from adhesion experiments to determine position of NB4 adhesion in model regions. (TXT) [file pone.0202526.s003.txt]

Table A
	Circulated	Circulated	Circulated	Non-Circulated	Non-Circulated	Non-Circulated
Inlet	0.03428929	0.08852343	0.09054343	-0.061600	0.05910	0.03210
Developing Flow	-0.1555879	-0.1044235	-0.1025676	0.01903333	-0.01700	-0.02540
Dean's Flow	-0.02671741	-0.06845731	0.01099734	0.009350	-0.06515	0.01235

Table B
	CTL P	CTL P	CTL P	CTL S	CTL S	CTL S	DEG P	DEG P	DEG P	DEG S	DEG S	DEG S
Inlet	0.0211089	-0.06522221	-0.000748585	0.03428929	0.08852343	0.09442343	0.005781524	0.07546408	-0.007739517	-0.04321044	-0.002489429	0.008759207
Developing Flow	-0.2411137	-0.1796158	-0.1944459	-0.1555879	-0.1044235	-0.1325676	-0.1542411	-0.08067734	-0.1119061	-0.04703907	-0.06513464	-0.05589796
Dean's Flow	-0.1392279	-0.0834972	-0.1260168	-0.02671741	-0.06845731	0.01099734	-0.05292093	-0.03670417	-0.08139993	-0.0580199	-0.0781121	-0.02929256
