# Supplementary material for: Increased MMP activity in curved geometries disrupts the endothelial cell glycocalyx creating a proinflammatory environment
Source: PLoS One. 2018 Aug 23;13(8):e0202526. doi: 10.1371/journal.pone.0202526 (PMC6107195; doi:10.1371/journal.pone.0202526)
Supplement: S4 Table — Immunoflourescence intensity for Table A) Heparan sulphate and Table B) Syndecan-1 for Fig 6. Raw data from flow experiments to determine abundance of heparan sulphate and syndecan-1 in model regions. (TXT) [file pone.0202526.s004.txt]

Table A
	Inner Wall	Inner Wall	Inner Wall	Inner Wall	Outer Wall	Outer Wall	Outer Wall	Outer Wall
Inlet	34.146670	44.780000	27.240000	27.376670	41.270000	35.0550	39.070000	
Developing Flow	34.342220	54.810560	29.120000	33.631110	41.657780	37.1550	33.262500	
Dean's Flow	24.783330	29.643330	23.809160	24.268340	35.248340	25.2275	24.761670

Table B
	Inner Wall	Inner Wall	Inner Wall	Outer Wall	Outer Wall	Outer Wall
Inlet	25.425000	46.020	26.13667	25.695000	22.690	22.600000
Developing Flow	28.323330	26.925	24.07889	30.231110	26.260	31.813330
Dean's Flow	16.962500	23.755	20.66000	19.156670	18.975	18.585000	
