# Supplementary material for: Increased MMP activity in curved geometries disrupts the endothelial cell glycocalyx creating a proinflammatory environment
Source: PLoS One. 2018 Aug 23;13(8):e0202526. doi: 10.1371/journal.pone.0202526 (PMC6107195; doi:10.1371/journal.pone.0202526)
Supplement: S5 Table — Table A) In situ gel zymography and Table B) Ex situ gel zymography for Fig 7. Raw data to determine levels of MMP activity in the model regions. (TXT) [file pone.0202526.s005.txt]

Table A
	Inner Wall	Inner Wall	Inner Wall	Outer Wall	Outer Wall	Outer Wall
Inlet	35.230	27.27	37.710000	37.230	23.65	35.710000
Developing Flow	38.180	40.33	46.423330	32.525	37.46	48.006670
Dean's Flow	44.290	41.70	45.485000	42.545	40.76	55.040000

Table B
	MMP-2	MMP-2	MMP-2	MMP-9	MMP-9	MMP-9
Inlet	24976.	23200.	27888.	22103.	23734.	26235.
Curved Region	24591.	22169.	28696.	31790.	34699.	34288.
Outlet	24304.	22710.	33580.	29328.	34745.	41264.
